# Supplementary material for: Clinical Status and Salivary aMMP-8 Evaluation of 0.12% Chlorhexidine Versus MicroRepair® ABX Mouthwash in the Non-Surgical Management of Plaque-Induced Gingivitis: A Randomized Controlled Trial
Source: Dent J (Basel). 2026 Jun 20;14(6):383. doi: 10.3390/dj14060383 (PMC13297765; doi:10.3390/dj14060383)
Supplement: Supplementary file 1 [file dentistry-14-00383-s001.zip]

Archive with 1 entries (1 files):
- dentistry-4323866-supplementary.pdf
